# Supplementary material for: Circulating miRNA-192 and miR-29a as Disease Progression Biomarkers in Hepatitis C Patients with a Prevalence of HCV Genotype 3
Source: Genes (Basel). 2023 May 8;14(5):1056. doi: 10.3390/genes14051056 (PMC10217963; doi:10.3390/genes14051056)
Supplement: Supplementary file 1 [file genes-14-01056-s001.zip]

Archive with 1 entries (1 files):
- genes-2238683-supplementary.pdf
